# Supplementary material for: Iron Hydroxide/Oxide-Reduced Graphene Oxide Nanocomposite for Dual-Modality Photodynamic and Photothermal Therapy In Vitro and In Vivo
Source: Nanomaterials (Basel). 2021 Jul 28;11(8):1947. doi: 10.3390/nano11081947 (PMC8402170; doi:10.3390/nano11081947)
Supplement: Supplementary file 1 [file nanomaterials-11-01947-s001.zip]

Archive with 1 entries (1 files):
- nanomaterials-1292474-supplementary.pdf
